# Supplementary material for: SARS-CoV-2 RT-qPCR testing of pooled saliva samples: A case study of 824 asymptomatic individuals and a questionnaire survey in Japan
Source: PLoS One. 2022 May 12;17(5):e0263700. doi: 10.1371/journal.pone.0263700 (PMC9098043; doi:10.1371/journal.pone.0263700)
Supplement: S1 Table — * *For N1, N2, P1, and P2, each sample was first mixed with nine known negative samples, then inactivated with Solution A before PCR. **For P3 and P4, each sample was first inactivated with Solution A, then mixed with other samples before PCR. For unmeasurable Ct values shown as dashes, both test modes were scored as negative. (XLSX) [file pone.0263700.s001.xlsx]

## Sheet: Sheet1
Table S1. Comparison of cycle thresholds between original and pooled SARS-CoV-2-positive and negative samples
Sample Name	Individual PCR			10-sample pool PCR				20-sample pool PCR
	Ct	Interpretation		Ct	Interpretation	Ct difference		Ct	Interpretation	Ct difference
N1	⎻	Negative		⎻*	Negative	⎻		Not tested
N2	⎻	Negative		⎻*	Negative	⎻		Not tested
P1	26.4	Positive		30.7*	Positive	4.3		Not tested
P2	34	Positive		37.1*	Positive	3.1		Not tested
P3	22.7	Positive		26.1**	Positive	3.4		28.2**	Positive	5.5
P4	34.8	Positive		37.3**	Positive	2.5		37.8**	Positive	3
*For N1, N2, P1, and P2, each sample was first mixed with nine known negative samples, then inactivated with Solution A before PCR.
**For P3 and P4, each sample was first inactivated with Solution A, then mixed with other samples before PCR.
For unmeasurable Ct values shown as dashes, the both test modes were scored as negative.
