# Supplementary material for: SARS-CoV-2 RT-qPCR testing of pooled saliva samples: A case study of 824 asymptomatic individuals and a questionnaire survey in Japan
Source: PLoS One. 2022 May 12;17(5):e0263700. doi: 10.1371/journal.pone.0263700 (PMC9098043; doi:10.1371/journal.pone.0263700)
Supplement: S2 Table — a, Fisher’s Exact Test; b, Pearson’s Chi-squared test with Yates’ continuity correction. (XLSX) [file pone.0263700.s002.xlsx]

## Sheet: Sheet1
Table S2. Demographic characteristics of responders, questionnaire responses and sex difference
Questionnaire/Response	Total		Male		Female		Gender difference
	N	%	N	%	N	%	𝗉	Statistical method
Overall	471	100	358	100	113	100
Age							0.78	a
20-29	23	4.88323	17	4.7486	6	5.30973
30-39	117	24.8408	91	25.419	26	23.0088
40-49	198	42.0382	151	42.1788	47	41.5929
50-59	113	23.9915	82	22.905	31	27.4336
60-69	20	4.24628	17	4.7486	3	2.65487
Location							0.0004998	a
Tokyo	124	26.327	71	19.8324	53	46.9027
Kanagawa	66	14.0127	52	14.5251	14	12.3894
Saitama	48	10.1911	36	10.0559	12	10.6195
Hokkaido	35	7.431	32	8.93855	3	2.65487
Fukuoka	32	6.79406	30	8.37989	2	1.76991
Osaka	31	6.58174	27	7.5419	4	3.53982
Miyagi	28	5.9448	24	6.70391	4	3.53982
Aichi	26	5.52017	23	6.42458	3	2.65487
Chiba	25	5.30786	20	5.58659	5	4.42478
Hiroshima	19	4.03397	15	4.18994	4	3.53982
Hyogo	15	3.18471	12	3.35196	3	2.65487
Shizuoka	4	0.849257	3	0.837989	1	0.884956
Gifu	3	0.636943	2	0.558659	1	0.884956
Ibaraki	3	0.636943	3	0.837989	0	0
Kyoto	2	0.424628	1	0.27933	1	0.884956
Yamanashi	2	0.424628	1	0.27933	1	0.884956
Kumamoto	1	0.212314	1	0.27933	0	0
Nagasaki	1	0.212314	1	0.27933	0	0
Nara	1	0.212314	1	0.27933	0	0
Okayama	1	0.212314	1	0.27933	0	0
Saga	1	0.212314	0	0	1	0.884956
Shiga	1	0.212314	1	0.27933	0	0
Tochigi	1	0.212314	1	0.27933	0	0
Yamagata	1	0.212314	0	0	1	0.884956
Q1. Did you travel to other prefectures within two weeks before testing?							0.2206	b
Yes	175	37.155	139	38.8268	36	31.8584
No	296	62.845	219	61.1732	77	68.1416
Q2. What did you feel after seeing the result?							0.7721	a
Relieved	376	79.8301	287	80.1676	89	78.7611
Worried	3	0.636943	2	0.558659	1	0.884956
Neither	92	19.5329	69	19.2737	23	20.354
Q3. Have you taken other SARS-CoV-2 PCR tests after this screening?							0.007822	b
Yes	93	19.7452	81	22.6257	12	10.6195
No	378	80.2548	277	77.3743	101	89.3805
Q4. Has your awareness been changed after participating in this screening project?							0.1612	b
Yes	132	28.0255	94	26.257	38	33.6283
No	339	71.9745	264	73.743	75	66.3717
Q4-1.For those who answered yes to Q4, please give more details. (N=132)							0.03623	a
Became more aware of infection prevention	81	61.3636	61	64.8936	20	52.6316
Learned that PCR testing was easy	23	17.4242	15	15.9574	8	21.0526
PCR testing should be performed regularly	19	14.3939	15	15.9574	4	10.5263
Negative PCR test is temporary/PCR is not 100% accurate	8	6.06061	2	2.12766	6	15.7895
Imponderable answer	1	0.757576	1	1.06383	0	0
Q5. Have you, your family member, or someone close contracted COVID-19 after the screening program?							0.3586	b
Yes	27	5.73248	23	6.42458	4	3.53982
No	444	94.2675	335	93.5754	109	96.4602
Q5-1. For those answered yes to Q5, please provide information on who contracted COVID-19. (N=27)							0.7443	a
Self	1	3.7037	1	4.34783	0	0
Family member or partner who lived together	4	14.8148	3	13.0435	1	25
Family member or relative who did not live together	4	14.8148	3	13.0435	1	25
Friend	6	22.2222	5	21.7391	1	25
Colleague/acquaintance at the workplace	12	44.4444	11	47.8261	1	25
Q6. Do you think that routine PCR screening should be put into practice at the workplace?							0.3839	a
Yes	454	96.3907	343	95.8101	111	98.2301
No	17	3.60934	15	4.18994	2	1.76991
Q6-1. For those who answered yes to the above, how much would you be willing to pay for a test? (N=454)							0.6347	a
Nothing (won't get tested unless it is free)	166	36.5639	129	37.6093	37	33.3333
Less than 1,999 JPN	218	48.0176	163	47.5219	55	49.5495
2,000 ~ 4,999 JPN	58	12.7753	42	12.2449	16	14.4144
5,000 ~ 9,999 JPN	4	0.881057	4	1.16618	0	0
More than 10,000 JPN if necessary	8	1.76211	5	1.45773	3	2.7027
a, Fisher's Exact Test; b, Pearson's Chi-squared test with Yates' continuity correction
