# Supplementary material for: SARS-CoV-2 RT-qPCR testing of pooled saliva samples: A case study of 824 asymptomatic individuals and a questionnaire survey in Japan
Source: PLoS One. 2022 May 12;17(5):e0263700. doi: 10.1371/journal.pone.0263700 (PMC9098043; doi:10.1371/journal.pone.0263700)
Supplement: S3 Table — *The daily number of PCR tests and confirmed cases in Japan were obtained from https://www.mhlw.go.jp/stf/covid-19/open-data_english.html. (XLSX) [file pone.0263700.s003.xlsx]

## Sheet: Sheet1
Table S3. Daily numbers* of PCR tests, confirmed cases, and positivity ratse in Japan, October-December 2020
Date	Number of PCR tests	Daily_Cases	Positivity (Daily cases/Number of PCR Tests*100)(%)
2020-10-01	17671	1238	7.00583
2020-10-02	21860	1074	4.91308
2020-10-03	13684	1124	8.21397
2020-10-04	4928	788	15.9903
2020-10-05	21865	538	2.46055
2020-10-06	20435	990	4.84463
2020-10-07	21401	1004	4.69137
2020-10-08	21397	1246	5.82325
2020-10-09	19697	1188	6.03138
2020-10-10	10803	1332	12.3299
2020-10-11	5077	862	16.9785
2020-10-12	23235	544	2.3413
2020-10-13	19828	982	4.95259
2020-10-14	21837	1100	5.03732
2020-10-15	20737	1406	6.78015
2020-10-16	20701	1266	6.11565
2020-10-17	9896	1222	12.3484
2020-10-18	5123	844	16.4747
2020-10-19	21920	626	2.85584
2020-10-20	15486	950	6.13457
2020-10-21	22144	1222	5.51842
2020-10-22	23418	1218	5.20113
2020-10-23	22880	1484	6.48601
2020-10-24	13211	1424	10.7789
2020-10-25	5427	972	17.9104
2020-10-26	22602	802	3.54836
2020-10-27	25714	1292	5.0245
2020-10-28	23064	1448	6.27818
2020-10-29	20504	1606	7.83262
2020-10-30	21782	1534	7.04251
2020-10-31	11398	1732	15.1956
2020-11-01	6214	1206	19.4078
2020-11-02	21535	960	4.45786
2020-11-03	7477	1720	23.0039
2020-11-04	21840	1212	5.54945
2020-11-05	29533	2092	7.0836
2020-11-06	28237	2274	8.05326
2020-11-07	13460	2602	19.3314
2020-11-08	8004	1868	23.3383
2020-11-09	25476	1540	6.04491
2020-11-10	25179	2552	10.1354
2020-11-11	33681	3080	9.14462
2020-11-12	29912	3248	10.8585
2020-11-13	24038	3406	14.1692
2020-11-14	16651	3442	20.6714
2020-11-15	9127	2856	31.2918
2020-11-16	30109	1898	6.30376
2020-11-17	27634	3370	12.1951
2020-11-18	34630	4346	12.5498
2020-11-19	37810	4764	12.5998
2020-11-20	41770	4850	11.6112
2020-11-21	24924	5140	20.6227
2020-11-22	20389	4292	21.0506
2020-11-23	9560	3026	31.6527
2020-11-24	43773	2438	5.56964
2020-11-25	41052	3850	9.37835
2020-11-26	42634	4988	11.6996
2020-11-27	43351	5020	11.5799
2020-11-28	22307	5334	23.9118
2020-11-29	11975	4092	34.1712
2020-11-30	41335	2850	6.89488
2020-12-01	44289	4028	9.09481
2020-12-02	43236	4838	11.1897
2020-12-03	36823	5010	13.6056
2020-12-04	38145	4870	12.7671
2020-12-05	22313	4992	22.3726
2020-12-06	17612	4020	22.8253
2020-12-07	37737	3004	7.96036
2020-12-08	40060	4332	10.8138
2020-12-09	54557	5602	10.2682
2020-12-10	44612	5932	13.2969
2020-12-11	53834	5590	10.3838
2020-12-12	28203	6020	21.3452
2020-12-13	13144	4750	36.1382
2020-12-14	53758	3362	6.25395
2020-12-15	45817	4800	10.4765
2020-12-16	54303	5980	11.0123
2020-12-17	62439	6412	10.2692
2020-12-18	56421	5664	10.0388
2020-12-19	27049	6080	22.4777
2020-12-20	12282	4796	39.049
2020-12-21	55650	3582	6.43666
2020-12-22	31110	5348	17.1906
2020-12-23	72258	6540	9.0509
2020-12-24	63512	7594	11.9568
2020-12-25	60261	7868	13.0565
2020-12-26	32677	7404	22.6581
2020-12-27	11963	5884	49.185
2020-12-28	74383	4794	6.44502
2020-12-29	24850	7218	29.0463
2020-12-30	21069	7768	36.8693
2020-12-31	39575	9000	22.7416
*The daily number of PCR tests and confirmed cases in Japan were obtained from https://www.mhlw.go.jp/stf/covid-19/open-data_english.html.
