# Supplementary material for: SARS-CoV-2 RT-qPCR testing of pooled saliva samples: A case study of 824 asymptomatic individuals and a questionnaire survey in Japan
Source: PLoS One. 2022 May 12;17(5):e0263700. doi: 10.1371/journal.pone.0263700 (PMC9098043; doi:10.1371/journal.pone.0263700)
Supplement: S4 Table — *Data from https://corona.go.jp/monitoring/. % Positivity = (Number of likely positive cases/Number of PCR tests)*100. **The monitoring initiatives targeting asymptomatic individuals were run by Office for Novel Coronavirus Disease Control, Cabinet Secretariat, Government of Japan. (XLSX) [file pone.0263700.s004.xlsx]

## Sheet: Sheet1
Table S4. PCR test positivity* (%) in 14 prefectures**, March-August 2021
	Hokkaido	Miyagi	Hyogo	Chiba	Saitama	Tochigi	Gifu	Tokyo	Kanagawa	Aichi	Osaka	Kyoto	Fukuoka	Okinawa
March	NA	NA	0.41806	0	0	0	0.108108	0	0.114679	0	0	0.253378	0.0226655	NA
April	0	0.100301	0.149701	0.0968992	0.053376	0.0612745	0.0860338	0.13039	0.0253036	0	0.346551	0.157522	0.0962464	0.165153
May	0.230814	0.0896459	0.205128	0.0369549	0.110497	0.0961538	0.0958773	0.122421	0.048528	0.286875	0.182946	0.177936	0.295826	0.116414
June	0.0211015	0.030567	0.0451807	0.031343	0.0458751	0.0466418	0.0354275	0.0628368	0.0367715	0.133855	0.0293729	0.0794281	0.0386772	0.0361821
July	0.0207383	0.0191095	0.0272851	0	0.0387109	0	0.0363636	0.0952381	0.100971	0.0356824	0.057809	0	0.0478755	0.00929627
August	0.214341	0.147874	0.129166	1.34133	0.285809	0.0762777	0.220103	0.283708	0.214541	0.11107	0.210666	0.16129	0.264712	0.127447
Total (March-August 2021)	0.0857082	0.0635694	0.0925599	0.239585	0.100241	0.0367343	0.078061	0.138286	0.0908907	0.123026	0.15586	0.107271	0.129996	0.0759162
*Data from https://corona.go.jp/monitoring/. % Positivity = (Number of likely positive cases/Number of PCR tests)*100
**The monitoring initiatives targeting asymptomatic individuals were implemented by the Office for Novel Coronavirus Disease Control, Cabinet Secretariat, Government of Japan.
